# Supplementary material for: Auranofin targets UBA1 and enhances UBA1 activity by facilitating ubiquitin trans-thioesterification to E2 ubiquitin-conjugating enzymes
Source: Nat Commun. 2023 Aug 9;14:4798. doi: 10.1038/s41467-023-40537-x (PMC10412574; doi:10.1038/s41467-023-40537-x)
Supplement: Supplementary file 3 — Source Data [file 41467_2023_40537_MOESM3_ESM.xlsx]

## Sheet: Fig. 1b
		Uncropped immunoblots related to Fig. 1b

## Sheet: Fig. 1c
			Uncropped immunoblots related to Fig. 1c

## Sheet: Fig. 1d
		Uncropped immunoblots related to Fig. 1d

## Sheet: Fig. 1e
					Control		AF
				Temp.	average	SD	average	SD		p
				37	100		100	1.42109e-14
				42	96.8496	5.42277	105.5	3.86867
				47	58.3669	3.88364	97.2364	3.08419		0.008	**
				52	23.2581	8.56999	62.0271	12.201		0.0421	*
				57	5.50569	1.94913	21.4957	2.96399		0.0285	*
				62	4.49968	3.85224	5.16004	4.88302
				67	5.10609	4.32838	4.20615	4.22741

## Sheet: Fig. 1f
				Control		AF
			Temp.	average	SD	average	SD
			37	100		100
			42	97.5713	3.57534	99.0994	8.78199
			47	25.1892	13.0652	44.2885	19.2105
			52	14.4919	15.9767	9.30735	5.85389
			57	0.259618	0.0502405	0.204783	0.0224592
			62	0.114918	0.114782	0.0443313	0.0565667
			67	1.75076	2.0916	0.224457	0.302725

## Sheet: Fig. 2a
		Uncropped immunoblots related to Fig. 2a

## Sheet: Fig. 2b
			Uncropped immunoblots related to Fig. 2b

## Sheet: Fig. 2c
			Uncropped immunoblots related to Fig. 2c

## Sheet: Fig. 2e
		Uncropped immunoblots related to Fig. 2e

## Sheet: Fig. 3a
Gene Symbol	P-Value Run1	P-Value Run2	Run 1 Abundances (Grouped): Untreated	Run 1 Abundances (Grouped): Auranofin	Run 2 Abundances (Grouped): Untreated	Run 2 Abundances (Grouped): Auranofin
UBE2E3	1.57921e-16			200
UBE2E2	1.57921e-16			200
UBE2E1	1.57921e-16			200
UBE2B	1.57921e-16	1.59542e-06	18	182	51.9	148.1
UBE2G1	1.57921e-16	2.15794e-16	22	178	24.3	175.7
UBE2A	1.57921e-16	4.57553e-06	19.4	180.6	55.8	144.2
UBE2S	1.57921e-16	2.15794e-16	23.6	176.4	2.8	197.2
UBE2R1	1.57921e-16	1.90154e-14	14.4	185.6	16.7	183.3
UBE2G2	2.13803e-13		29.2	170.8
UBE2D3	1.46258e-06	7.18015e-05	44.1	155.9	61.8	138.2
UBE2D2	1.46258e-06	0.000661973	48.2	151.8	64.9	135.1
UBE2D4	9.14399e-05	1.19776e-05	56.8	143.2	54.9	145.1
UBE2D1	9.14399e-05	1.19776e-05	56.8	143.2	54.9	145.1
UBE2NL	0.00338784	0.580394	53.1	146.9	90.2	109.8
UBE2N	0.0041575	0.580394	54.8	145.2	87.4	112.6
UBE2C	0.00522982	0.539696	37.9	162.1	90.1	109.9
UBE2L5	0.00895934	0.0201972	67.8	132.2	71	129
UBE2L3	0.0227955	0.00716068	88.7	111.3	73.9	126.1
UBE2T	0.101065	0.00917178	70.2	129.8	64.6	135.4
UBE2M	0.47467	0.849795	86.6	113.4	106.5	93.5
UBE2K	0.962472	0.98056	112.1	87.9	100.2	99.8
UBE2V1		0.811502			104.2	95.8
UBE2V2		0.811502			104.2	95.8
UBE2R2		6.20397e-10			36.6	263.4

[truncated: 45 more sheets: Fig. 3c, Fig. 3d, Fig. 3e, Fig. 3f, Fig. 3g, Fig. 4a, Fig. 4b, Fig. 4c, Fig. 4d, Fig. 5a, Fig. 5b, Fig. 5c, Fig. 5d, Fig. 5e, Fig. 5f, Fig. 5g, Fig. 5h, Fig. 6a, Fig. 6b, Fig. 6c …]
